# Supplementary material for: Horn trace element profiles of managed rhinoceros species and comparisons to matched livers and wild African rhinoceros horns
Source: PLoS One. 2026 Jul 9;21(7):e0353566. doi: 10.1371/journal.pone.0353566 (PMC13349154; doi:10.1371/journal.pone.0353566)
Supplement: S1 Table — (XLSX) [file pone.0353566.s001.xlsx]

## Sheet: Sheet1
S1 Table
Rhino diet "minerals of interest" summary from literature
Mineral (ug/gm; ng/kg; or ppm)	Black rhino U.S.	Black rhino Africa	White rhino U.S.	White rhino Africa	GOH rhino U.S./Europe	GOH rhino India	Sumatran rhino U.S.	Sumatran rhino Malaysia
Fe	200, 227, 4143	41-1651	1035		28-4767		103-1249	263.5-361.810
	75-984	9-13.62			111-4438
	1335	49.5-17511
	122.56
Cu	38, 44, 12.73	3.5-111	12.85		4.9-20.27		6.9-8.39	10-12.510
	9-114	.7-1.52			9-9.658
	13.95
	7.36
Zn	74, 107, 2083	3.7-251	41.65		19.4-294.57		28.4-37.99	48.3-61.210
	605	2.3-62			27.5-32.68
	27.46
Se	.265	.003-.00672	.305				.11-.139	.070.1010
Mo	1.995	.03-.052	1.075				1.6-2.19	.45-.4610
Note: Studies with large variety in browse or diet components or diets - highest and lowest values were dropped when capturing a range.
Note: Reference #2 values too low; Decimal needs to shift right, but we are reporting them as they were published.
References
1Dierenfeld, 1995 JZWM 26: 220-230
2Ghebremeskel 1991, Comp Biochem Physiol 98:529-534
3Ward , 2003, Crissey Nutrition symposium
4Ricketts, 2020, Zoo Bio 40:52-58
5Cersosimo 2020, J anim Physiol Anim Nutr 106:181-193.
6Graffam, 1990s?, proceedings paper on Texas browse eaten by BR
7Clauss, 2005, Zoo Bio 24:1-14
8Kumar, 1018, Anim Phys Anim Nutr 105:406-417
9Dierenfeld 2000, Zoo Bio 19:169-180
10Dierenfeld 2006, Zoo Bio 25:417-431
11Helary 2012, JZWM 43:S48-S54
