# Supplementary material for: Horn trace element profiles of managed rhinoceros species and comparisons to matched livers and wild African rhinoceros horns
Source: PLoS One. 2026 Jul 9;21(7):e0353566. doi: 10.1371/journal.pone.0353566 (PMC13349154; doi:10.1371/journal.pone.0353566)
Supplement: S2 Data — (XLSX) [file pone.0353566.s002.xlsx]

## Sheet: HornIIDataforpublic
MSUID	Species	Sex	Spesex	Continent	wild	shade	color	Iron	Cobalt	Copper	Zinc	Arsenic	Selenium	Molybdenum	Lead	Chromium	Barium	Cadmium
23	BR	F	BRF	United States	Captive	dark	dk gray	8.351	0.0053	2.571	216.62	0.1322	0.6649	1.0764	0.05	0.113	0.125	0.009
38	BR	F	BRF	United States	Captive	dark	gray	9.328	0.0118	2.58	135.85	0.1408	0.6648	0.825	0.05	0.147	0.307	0.0025
55	BR	F	BRF	United States	Captive	dark	lt rust	8.826	0.009	3.018	122.87	0.0509	0.5379	0.3248	0.05	0.141	0.125	0.0025
93	BR	F	BRF	United States	Captive	dark	gray	9.07	0.0062	2.66	102.05	0.092	0.7136		0.255	0.708	0.408	0.0451
141	BR	F	BRF	United States	Captive	dark	rust	5.62	0.0039	3.403	90.13	0.145	0.5738		0.0325	0.36	0.125	0.0052
145	BR	F	BRF	United States	Captive	light	white	3.24	0.0047	0.828	39.21	0.051	0.4542		0.0256	0.305	0.256	0.0051
189	BR	F	BRF	Africa	Wild	dark	gray	8.88	0.027	3.011	164.49	1.228	0.729	0.145	0.21	0.496	0.96	0.0025
193	BR	F	BRF		Unknown	light	white	18.57	0.007	1.487	56.55	0.154	0.799	0.259	0.013	0.487	0.286	0.0025
195	BR	F	BRF		Unknown	light	white	5.05	0.004	1.319	87.33	0.056	0.523	0.166	0.013	0.462	0.125	0.0025
201	BR	F	BRF		Unknown	dark	gray	37.25	0.017	2.753	129.12	0.074	0.719	0.401	0.013	0.489	0.403	0.0025
209	BR	F	BRF	United States	Captive	dark	gray	5.94	0.008	2.397	167.84	0.136	0.582	0.772	0.013	0.397	0.125	0.0025
223	BR	F	BRF	United States	Captive	light	white	5.78	0.003	1.201	60.09	0.017	1.169	0.279	0.027	0.438	0.125	0.0025
235	BR	F	BRF	United States	Captive	light	white	14.72	0.011	1.51	67.03	0.102	0.415	0.235	0.5362	0.1724	0.25	0.006
256	BR	F	BRF	United States	Captive	dark	gray	9.33	0.018	3.647	138.6	0.115	1.576	0.269	0.0445	0.2074	0.125	0.0025
257	BR	F	BRF	United States	Captive	dark	black	8.73	0.02	3.097	199.99	0.14	1.621	0.34	0.0649	0.1571	1.0062	0.0025
262	BR	F	BRF	United States	Captive	dark	gray	11.74	0.008	3.061	134.46	0.098	0.616	0.785	0.0471	0.2679	0.5649	0.008
6	BR	M	BRM	United States	Captive	dark	gray	17.421	0.02	2.882	123.12	0.2221	0.5869	0.3776	0.05	0.236	0.125	0.0025
113	BR	M	BRM	United States	Captive	dark	rust/gray	5.76	0.0753	2.098	112.37	0.109	0.5662		0.0254	0.32	0.254	0.0074
131	BR	M	BRM	United States	Captive	dark	lt gray	6.52	0.0106	2.385	99.06	0.071	0.5126		0.0252	0.195	0.252	0.0246
155	BR	M	BRM	United States	Captive	dark	gray	14.64	0.0023	2.53	181.63	0.031	0.624		0.0504	0.168	0.252	0.011
171	BR	M	BRM	United States	Captive	dark	gray	7.26	0.016	3.336	118.42	0.155	0.7305		0.0281	0.325	0.284	0.0051
183	BR	M	BRM	United States	Captive	dark	gray	6.4	0.002	3.198	110.7	0.056	0.4658		0.0254	0.333	0.254	0.0056
186	BR	M	BRM	Africa	Wild	light	White	4.11	0.002	0.609	65.52	0.303	1.264	0.253	0.013	0.358	0.125	0.0025
190	BR	M	BRM		Unknown	dark	gray	28.57	0.026	3.077	132.41	0.038	0.717	0.155	0.013	6.335	1.334	0.0025
192	BR	M	BRM	Africa	Wild	light	white	15.3	0.003	0.755	54.54	1.561	1.081	0.272	0.032	0.065	0.71	0.006
197	BR	M	BRM	United States	Captive	dark	gray	7.31	0.01	1.827	124.73	0.222	0.626	0.349	0.013	0.487	0.125	0.0025
199	BR	M	BRM		Unknown	dark	gray	5.79	0.005	1.661	109.21	1.912	0.496	0.216	0.114	0.436	0.454	0.0025
200	BR	M	BRM		Unknown	dark	gray	8.83	0.002	2.833	102.39	0.071	1.562	1.195	0.013	0.63	0.323	0.016
205	BR	M	BRM		Unknown	dark	gray	8.57	0.006	2.813	105.92	0.132	0.632	0.445	0.013	0.423	0.539	0.0025
206	BR	M	BRM		Unknown	light	white	4.7	0.004	1.059	52.35	0.042	0.431	0.214	0.013	0.444	0.593	0.0025
210	BR	M	BRM	United States	Captive	dark	gray	8.16	0.009	2.78	138.07	0.073	0.511	0.513	0.013	0.636	0.508	0.0025
211	BR	M	BRM	United States	Captive	dark	gray	7.63	0.009	2.409	160.83	0.113	0.673	0.813	0.013	0.565	0.125	0.0025
214	BR	M	BRM	United States	Captive	dark	gray	6.14	0.004	3.556	151.3	0.116	0.673	0.559	0.013	0.461	0.125	0.0025
217	BR	M	BRM	United States	Captive	dark	gray	6.99	0.039	3.215	156.05	0.066	0.626	3.283	0.081	0.574	0.386	0.016
222	BR	M	BRM	United States	Captive	light	white	23.87	0.032	1.961	96.31	0.131	0.537	0.345	0.068	0.894	0.125	0.0025
224	BR	M	BRM	Africa	Wild	light	white	8.95	0.012	1.825	68.65	1.889	1.242	0.201		0.0544	0.3609	0.009
236	BR	M	BRM	United States	Captive	light	white	13.98	0.009	0.999	63.65	0.011	0.462	0.248	0.315	0.458	0.125	0.0025
244	BR	M	BRM	United States	Captive	dark	gray	10.29	0.027	4.137	113.63	0.064	0.755	0.358	0.013	0.598	0.408	0.0025
254	BR	M	BRM	United States	Captive	dark	black	7.4	0.01	2.866	205.98	0.122	1.25	0.32	0.046	0.151	0.338	0.0025
258	BR	M	BRM	United States	Captive	dark	gray	27.31	0.149	3.172	143.18	0.19	0.518	0.212	0.1598	0.4854	0.4381	0.0025
261	BR	M	BRM	United States	Captive	light	white	7.17	0.01	1.498	74.33	0.048	0.283	0.107	0.0539	0.2299	0.2501	0.01
221	GOHR	F	GOHRF	United States	Captive	dark	gray	7	0.002	2.202	87.6	0.033	0.644	0.23	0.013	0.475	0.125	0.0025
233	GOHR	F	GOHRF	United States	Captive	light	gold	6.23	0.003	1.927	81.85	0.137	0.371	0.075	0.039	0.551	3.733	0.0025
234	GOHR	F	GOHRF	United States	Captive	dark	gray	24.75	0.013	2.499	116.82	0.034	0.444	0.306	0.118	0.625	0.462	0.0025
202	GOHR	M	GOHRM		Unknown	dark	gray	5.32	0.002	2.311	87.89	0.29	0.724	0.087	0.013	0.439	0.125	0.0025
213	GOHR	M	GOHRM	United States	Captive	dark	gray	6.76	0.002	3.09	145.49	0.038	0.647	0.18	0.013	0.426	0.125	0.0025
216	GOHR	M	GOHRM	United States	Captive	dark	gray	4.14	0.004	2.335	90.09	0.124	0.64	0.251	0.145	0.695	0.488	0.0025
218	GOHR	M	GOHRM	United States	Captive	dark	gray	8.17	0.007	3.414	235.27	0.037	0.67	0.138	0.074	0.499	0.28	0.0025
220	GOHR	M	GOHRM	United States	Captive	dark	gray	5.53	0.003	2.482	94.77	0.101	0.396	0.261	0.16	0.455	0.466	0.0025
231	GOHR	M	GOHRM	United States	Captive	dark	gray	6.96	0.002	3.253	171.58	0.088	0.494	0.613	0.123	0.614	0.495	0.0025
103	WR	F	WRF	United States	Captive	dark	lt rust	8.04	0.002	4.315	105.87	0.12	0.6986		0.0252	0.387	0.252	0.0025
177	WR	F	WRF	United States	Captive	dark	lt. rust	6.41	0.0038	3.241	144.43	0.13	0.5568		0.0389	0.19	0.125	0.011
208	WR	F	WRF		Unknown	light	white	6.9	0.008	2.769	121.91	0.175	0.726	0.174	0.013	0.949	0.884	0.0025
215	WR	F	WRF	United States	Captive	dark	gray	7.33	0.003	2.916	157.63	0.049	0.627	0.147	0.013	1.472	0.125	0.0025
229	WR	F	WRF	United States	Captive	light	white	13.73	0.016	1.11	69.53	0.401	0.523	0.283	0.063	0.515	0.284	0.0025
237	WR	F	WRF	United States	Captive	light	white	8.35	0.007	2.153	147.51	0.044	0.304	0.146	0.035	0.488	0.125	0.0025
238	WR	F	WRF	United States	Captive	dark	gray	12.94	0.017	2.61	182.78	0.02	0.433	0.997	0.013	0.479	1.242	0.107
241	WR	F	WRF	United States	Captive	dark	gray	8.16	0.003	3.057	184.07	0.015	0.46	0.131	0.013	0.588	0.125	0.0025
242	WR	F	WRF	United States	Captive	dark	gray	7.19	0.002	3.394	182.3	0.06	0.592	0.121	0.031	0.576	0.125	0.0025
243	WR	F	WRF	United States	Captive	dark	gray	6.33	0.002	3.304	179.18	0.039	0.707	0.144	0.013	0.834	6.483	0.0025
245	WR	F	WRF	United States	Captive	light	white	11.96	0.05	1.494	84.46	0.183	0.374	0.201	0.1657	0.151	0.125	0.0025
246	WR	F	WRF	United States	Captive	dark	gray	8.41	0.009	2.558	147.87	0.109	0.566	0.108	0.074	0.1271	0.25	0.0025
249	WR	F	WRF	United States	Captive	dark	gray	8.2	0.003	3.601	134.72	0.055	0.778	0.126	0.0479	0.1303	0.25	0.0025
253	WR	F	WRF	United States	Captive	dark	gray	19.4	0.062	2.648	110.13	0.069	0.539	0.4	0.0572	0.6133	0.125	0.009
260	WR	F	WRF	United States	Captive	dark	gray	11.42	0.015	4.12	102.37	0.169	0.453	0.182	0.0346	0.1554	0.125	0.0025
264	WR	F	WRF	United States	Captive	dark	gray	12.1	0.017	3.776	156.24	0.067	0.346	0.105	0.026	0.084	0.125	0.0025
69	WR	M	WRM	United States	Captive	dark	lt gray	0.225	0.0031	6.259	142	0.3264	0.794	0.1222	0.05	0.455	0.125	0.006
191	WR	M	WRM		Unknown	light	gold	9.42	0.022	4.75	152.54	0.064	0.185	0.19	0.03	0.619	2.056	0.0025
196	WR	M	WRM		Unknown	dark	gray	9.95	0.003	3.054	234.35	0.103	0.467	0.116	0.013	0.438	0.263	0.0025
207	WR	M	WRM	Africa	Wild	light	white	13.22	0.013	2.048	113.18	0.138	0.32	0.152	0.013	0.435	0.66	0.0025
219	WR	M	WRM	United States	Captive	light	white	5.57	0.002	1.167	65.15	0.274	0.255	0.171	0.013	0.403	0.125	0.0025
225	WR	M	WRM	Africa	Wild	light	white	19.9	0.083	1.668	96.15	0.321	0.336	0.254	0.209	0.738	0.762	0.0025
226	WR	M	WRM	Africa	Wild	light	white	15.55	0.029	1.791	93.47	0.06	0.312	0.207	0.308	0.63	0.268	0.0025
239	WR	M	WRM	United States	Captive	dark	gray	8.51	0.003	3.474	204.68	0.181	0.63	0.101	0.013	0.453	0.696	0.0025
240	WR	M	WRM	United States	Captive	dark	gray	7.75	0.002	2.756	174.3	0.061	0.448	0.114	0.013	0.453	0.356	0.0025
247	WR	M	WRM	United States	Captive	light	white	6.85	0.004	1.45	60.82	0.333	0.738	0.098	0.072	0.0552	0.25	0.0025
248	WR	M	WRM	United States	Captive	dark	gray	6.66	0.004	4.402	181.18	0.213	0.63	0.119	0.0668	0.062	0.4076	0.0025
252	WR	M	WRM	United States	Captive	dark	gray	7.33	0.008	3.738	169.49	0.444	0.961	0.223	0.0691	0.1075	0.25	0.0025
255	WR	M	WRM	United States	Captive	dark	gray	8.9	0.008	2.08	127.64	0.419	0.646	0.126	0.0742	0.1159	0.125	0.0025
188		M			Unknown	dark	rust	10.25	0.015	2.202	125.32	2.384	0.452	0.251	0.037	0.408	1.409	0.0025
194		M			Unknown	dark	gray	7.87	0.009	2.101	117.63	0.244	0.519	0.217	0.013	0.561	0.125	0.0025

## Sheet: LandHDataforpublic
MSUID	Species	Sex	LIron	LLead	LCopper	LZinc	LSelenium	LCobalt	LArsenic	LMolybdenum	LCadmium	LChromium	LBarium	HIron	HCobalt	HCopper	HZinc	HArsenic	HSelenium	HMolybdenum	HCadmium	HLead	HChromium	HBarium
6	BR	M	20886	4.29	15.22	819.7	5.08							17.421	0.02	2.882	123.12	0.2221	0.5869	0.3776	0.003	0.013	0.236	0.125
23	BR	F	20043	1.498	12.41	361.5	5.11							8.351	0.0053	2.571	216.62	0.1322	0.6649	1.0764	0.009	0.013	0.113	0.125
38	BR	F	25461	4.389	12.19	496.3	6.65							9.328	0.0118	2.58	135.85	0.1408	0.6648	0.825	0.003	0.013	0.147	0.307
55	BR	F	20222	1.66	17.75	385	5.5							8.826	0.009	3.018	122.87	0.0509	0.5379	0.3248	0.003	0.013	0.141	0.125
69	WR	M	1236	0.326	21.75	110.5	1.564	0.143	0.206	4.23	2.07	0.139	0.603	0.225	0.0031	6.259	142	0.3264	0.794	0.1222	0.006	0.013	0.455	0.125
209	BR	F	50897	3.74	11.24	360.9	11.44							5.94	0.008	2.397	167.84	0.136	0.582	0.772	0.003	0.013	0.397	0.125
221	GOHR	F	729	0.013	16.35	505.4	2.31							7	0.002	2.202	87.6	0.033	0.644	0.23	0.003	0.013	0.475	0.125
212	SR	F	29567	3.752	25.92	121.4	1.324	0.016	0.145	16.87	6.03	0.06	0.125	6.2	0.002	3.85	182.87	0.375	0.737	1.087	0.003	0.031	1.538	0.125
220	GOHR	M	783	0.41	15	88.1	2.28	0.12	0.04	0.41	5.02			5.53	0.003	2.482	94.77	0.101	0.396	0.261	0.003	0.16	0.455	0.466
222	BR	M	8452	1.426	18.66	836.8								23.87	0.032	1.961	96.31	0.131	0.537	0.345	0.003	0.068	0.894	0.125
229	WR	F	3977	0.667	136.06	732.4	7.699	0.206	0.157	5.07	38.22	0.08	0.125	13.73	0.016	1.11	69.53	0.401	0.523	0.283	0.003	0.063	0.515	0.284
231	GOHR	M	2705	0.503	57.86	527.1	2.514	0.219	0.092	3.94	32.65	0.425	0.703	6.96	0.002	3.253	171.58	0.088	0.494	0.613	0.003	0.123	0.614	0.495
211	BR	M	34320	2.372	16.64	219.6	10.88							7.63	0.009	2.409	160.83	0.113	0.673	0.813	0.003	0.013	0.565	0.125
234	GOHR	F	1988	0.282	11.67	90.8	1.496	0.166	0.078	1.7	2.2	0.196	0.701	24.75	0.013	2.499	116.82	0.034	0.444	0.306	0.003	0.118	0.625	0.462
235	BR	F	83580	4.308	37.2	186.7	3.72	0.081	0.27	30.01	7.5	0.025	4.187	14.72	0.011	1.51	67.03	0.102	0.415	0.235	0.006	0.5362	0.1724	0.25
236	BR	M	45729	3.852	25.98	170.7	3.235	0.111	0.075	29.87	15.1	0.066	1.902	13.98	0.009	0.999	63.65	0.011	0.462	0.248	0.005	0.315	0.458	0.125
245	WR	F	4623	0.952	325.02	151.6	10.32	0.234	0.13	5.35	4.45	1.348	0.532	11.96	0.05	1.494	84.46	0.183	0.374	0.201	0.003	0.1657	0.151	0.125
258	BR	M	22921	3.055	24.39	946.9	5.013	0.182	0.132	6.5	32.78	0.025	1.014	27.31	0.149	3.172	143.18	0.19	0.518	0.212	0.003	0.1598	0.4854	0.4381
261	BR	M	16607	2.647	15.21	515.6	3.089	0.201	0.049	5.02	63.32	0.168	0.622	7.17	0.01	1.498	74.33	0.048	0.283	0.107	0.01	0.0539	0.2299	0.25
262	BR	F	15838	4.447	13.99	118.2	8.711	0.138	0.167	14.5	19.73	0.437	1.137	11.74	0.008	3.061	134.46	0.098	0.616	0.785	0.008	0.0471	0.2679	0.5649
210	BR	M	5987	1.015	19.57	196.4	3.233	0.151	0.09	6.3	32.52	1.275	5.759	8.16	0.009	2.78	138.07	0.073	0.511	0.513	0.003	0.013	0.636	0.508
